# Supplementary material for: Virtually Possible: Enhancing Quality Control of 3D-Printed Medicines with Machine Vision Trained on Photorealistic Images
Source: Pharmaceutics. 2023 Nov 16;15(11):2630. doi: 10.3390/pharmaceutics15112630 (PMC10674815; doi:10.3390/pharmaceutics15112630)
Supplement: Supplementary file 1 [file pharmaceutics-15-02630-s001.zip]

Archive with 1 entries (1 files):
- pharmaceutics-2645460-supplementary.pdf
